# Supplementary material for: Timing of Complementary Feeding, Growth, and Risk of Non-Communicable Diseases: Systematic Review and Meta-Analysis
Source: Nutrients. 2022 Feb 8;14(3):702. doi: 10.3390/nu14030702 (PMC8840757; doi:10.3390/nu14030702)
Supplement: Supplementary file 1 [file nutrients-14-00702-s001.zip]

Archive with 1 entries (1 files):
- nutrients-1567691-Supplementary.pdf
